# Supplementary material for: Combined Effects of ESRα DNA Methylation and Progesterone on Glucose Metabolic Disorders: The Henan Rural Cohort Study
Source: Nutrients. 2023 Mar 29;15(7):1659. doi: 10.3390/nu15071659 (PMC10096615; doi:10.3390/nu15071659)
Supplement: Supplementary file 1 [file nutrients-15-01659-s001.zip]

Archive with 1 entries (1 files):
- Supplement file.pdf
